# Supplementary material for: Updating the distribution of sand flies in Hungary with implications on their biology and ecology
Source: Curr Res Parasitol Vector Borne Dis. 2025 Jul 8;8:100293. doi: 10.1016/j.crpvbd.2025.100293 (PMC12274776; doi:10.1016/j.crpvbd.2025.100293)
Supplement: Multimedia component 1 [file mmc1.xlsx]

## Sheet: Sheet1
Supplementary Table S1. Information on trapping locations and success by survey.
count	country	location	survey	date	locality	landuse	traptype	traps	nights	trapnights	out_in	host_presence	chicken	dog	cat	horse	sheep	cattle	pig	other	sandfly	total	male	female	engorged	Ph. mascittii	Ph. papatasi	Ph. neglectus	Ph. mascittii_pres	Ph. papatasi_pres	Ph. neglectus_pres	n_species
1	Hungary	Litér	2024	2024-07-08	private property	peri-urban	CDC	1	1	1	out	yes	yes	yes	no	no	no	no	no	no	positive	1	0	1	0	1	0	0	1	0	0	1
2	Hungary	Szentkirályszabadja	2024	2024-07-08	private property	peri-urban	CDC	1	1	1	in	yes	yes	yes	no	no	no	no	no	no	positive	3	0	3	0	3	0	0	1	0	0	1
3	Hungary	Felsóörs 1	2024	2024-07-08	horse farm	agricultural	CDC	1	1	1	out	yes	no	yes	no	yes	no	no	no	no	negative	0	0	0	0	0	0	0	0	0	0	0
4	Hungary	Felsóörs 2	2024	2024-07-08	private property	peri-urban	CDC	1	1	1	in	yes	no	no	no	no	no	no	no	parrot, turtle	negative	0	0	0	0	0	0	0	0	0	0	0
5	Hungary	Alsóörs 1	2024	2024-07-08	horse farm	agricultural	CDC	1	1	1	in	yes	no	no	no	yes	no	no	no	no	negative	0	0	0	0	0	0	0	0	0	0	0
6	Hungary	Alsóörs 2	2024	2024-07-08	sheep farm	agricultural	CDC	1	1	1	out	yes	no	yes	no	no	yes	no	no	no	negative	0	0	0	0	0	0	0	0	0	0	0
7	Hungary	Balatanfuzed, Kalaska Valley	2024	2024-07-08	Wildlife Zoo	agricultural	CDC	1	1	1	out	yes	no	no	no	no	no	no	no	deer	negative	0	0	0	0	0	0	0	0	0	0	0
8	Hungary	Vászaly	2024	2024-07-08	private property	peri-urban	CDC	1	1	1	in	yes	yes	no	no	no	no	no	no	no	positive	1	0	1	0	1	0	0	1	0	0	1
9	Hungary	Nagyrazsany	2024	2024-07-08	private property	peri-urban	CDC	1	1	1	in	yes	yes	yes	yes	no	no	no	no	pigeon	positive	5	1	4	0	5	0	0	1	0	0	1
10	Hungary	Kapolcs	2024	2024-07-08	private property	peri-urban	CDC	2	1	2	out	yes	yes	yes	no	no	no	no	no	no	negative	0	0	0	0	0	0	0	0	0	0	0
11	Hungary	Ságvár	2024	2024-07-09	private property	peri-urban	CDC	1	1	1	out	yes	yes	no	no	no	no	no	no	no	negative	0	0	0	0	0	0	0	0	0	0	0
12	Hungary	Iregszemcse	2024	2024-07-09	private property	peri-urban	CDC	1	1	1	in	yes	yes	no	no	no	no	no	no	no	negative	0	0	0	0	0	0	0	0	0	0	0
13	Hungary	Tomási 1	2024	2024-07-09	private property	peri-urban	CDC	1	1	1	out	yes	yes	yes	yes	no	no	no	no	no	negative	0	0	0	0	0	0	0	0	0	0	0
14	Hungary	Tomási 2	2024	2024-07-09	horse farm	peri-urban	CDC	1	1	1	out	yes	no	yes	no	yes	no	no	no	no	negative	0	0	0	0	0	0	0	0	0	0	0
15	Hungary	Nagykónyi	2024	2024-07-09	private property	peri-urban	CDC	1	1	1	out	yes	yes	no	no	no	no	no	no	no	negative	0	0	0	0	0	0	0	0	0	0	0
16	Hungary	Kocsola	2024	2024-07-09	private property	peri-urban	CDC	1	1	1	out	yes	yes	no	no	no	no	no	no	no	negative	0	0	0	0	0	0	0	0	0	0	0
17	Hungary	Dalmand Dózsa 2	2024	2024-07-09	private property	peri-urban	CDC	1	1	1	in	yes	yes	yes	no	no	no	no	no	no	positive	3	0	3	2	3	0	0	1	0	0	1
18	Hungary	Harkany	2024	2024-07-11	rock formation	rural	CDC	1	1	1	out	no	no	no	no	no	no	no	no	no	positive	3	2	1	0	0	0	3	0	0	1	1
19	Hungary	Harkany 2	2024	2024-07-10	rock formation	rural	CDC	1	1	1	out	no	no	no	no	no	no	no	no	no	positive	21	8	13	2	3	0	18	1	0	1	2
20	Hungary	Siklós quarry	2024	2024-07-10	quarry	rural	CDC	1	1	1	out	no	no	no	no	no	no	no	no	no	positive	86	29	57	1	0	0	86	0	0	1	1
21	Hungary	Szársomlyói	2024	2024-07-10	quarry	rural	CDC	2	1	2	out	no	no	no	no	no	no	no	no	no	positive	82	43	39	3	1	0	81	1	0	1	2
22	Hungary	Villany rocks	2024	2024-07-10	rock formation	rural	CDC	1	1	1	out	no	no	no	no	no	no	no	no	no	negative	0	0	0	0	0	0	0	0	0	0	0
23	Hungary	Nagyharsány Petófi Sandor	2024	2024-07-10	private property	peri-urban	CDC	2	1	2	out	yes	yes	yes	no	no	no	no	yes	no	positive	27	8	19	5	0	1	26	0	1	1	2
24	Hungary	Kovacshida	2024	2024-07-10	private property	peri-urban	CDC	1	1	1	out	yes	yes	yes	no	no	no	no	no	turkey	negative	0	0	0	0	0	0	0	0	0	0	0
25	Hungary	Drávaszerdahely	2024	2024-07-10	private property	peri-urban	CDC	1	1	1	out	yes	yes	no	yes	no	no	no	no	no	positive	1	1	0	0	0	0	1	0	0	1	1
26	Hungary	Siklós	2024	2024-07-10	private property	peri-urban	CDC	1	1	1	out	no	no	no	no	no	no	no	no	no	positive	4	2	2	0	2	2	0	1	1	0	2
27	Hungary	Hasszúhetény	2024	2024-07-11	private property	peri-urban	CDC	1	1	1	out	no	no	no	no	no	no	no	no	no	positive	2	0	2	0	2	0	0	1	0	0	1
28	Hungary	Hasszúhetény quarry	2024	2024-07-11	quarry	rural	CDC	1	1	1	out	no	no	no	no	no	no	no	no	no	positive	23	2	21	0	23	0	0	1	0	0	1
29	Hungary	Pecsvaradi Vár	2024	2024-07-11	castle	peri-urban	CDC	1	1	1	out	no	no	no	no	no	no	no	no	no	positive	1	0	1	0	1	0	0	1	0	0	1
30	Hungary	Hasszúhetény quarry 2	2024	2024-07-11	quarry	rural	CDC	1	1	1	out	no	no	no	no	no	no	no	no	no	negative	0	0	0	0	0	0	0	0	0	0	0
31	Hungary	Felsőörs, Bárókert utca	2024	2024-07-13	private property	peri-urban	CDC	1	1	1	in	yes	yes	no	no	no	no	no	no	no	negative	0	0	0	0	0	0	0	0	0	0	0
32	Hungary	Zalavár, József Attila utca	2024	2024-07-14	private property	peri-urban	CDC	1	1	1	in	yes	yes	no	no	no	no	no	no	rabbit, pigeon	positive	1	0	1	0	1	0	0	1	0	0	1
33	Hungary	Garabonc, at the crossing of Fő út and Balatonmagyoródi út	2024	2024-07-15	mixed farm	rural	CDC	1	1	1	in	yes	yes	no	no	no	yes	no	no	cow	negative	0	0	0	0	0	0	0	0	0	0	0
34	Hungary	Veszprémfajsz, Fő utca	2024	2024-07-16	private property	peri-urban	CDC	1	1	1	in	yes	yes	no	no	no	no	no	no	no	negative	0	0	0	0	0	0	0	0	0	0	0
35	Hungary	Csorna 1	2017	2017-08-02	private property	peri-urban	CDC + CO2	5	1	5	both	yes	yes	yes	yes	no	no	no	no	no	negative	0	0	0	0	0	0	0	0	0	0	0
36	Hungary	Csorna 3	2017	2017-08-02	private property	peri-urban	CDC + CO2	2	1	2	in	yes	yes	no	no	no	no	no	no	no	negative	0	0	0	0	0	0	0	0	0	0	0
37	Hungary	Farád1	2017	2017-08-02	private property	peri-urban	CDC + CO2	2	1	2	both	yes	yes	yes	yes	yes	yes	yes	yes	no	negative	0	0	0	0	0	0	0	0	0	0	0
38	Hungary	Farád2	2017	2017-08-02	private property	peri-urban	CDC + CO2	3	1	3	out	yes	yes	yes	no	no	no	yes	yes	no	negative	0	0	0	0	0	0	0	0	0	0	0
39	Hungary	Potyónd	2017	2017-08-02	private property	peri-urban	CDC + CO2	3	1	3	both	yes	no	yes	yes	yes	yes	yes	no	goat	negative	0	0	0	0	0	0	0	0	0	0	0
40	Hungary	Écs1	2017	2017-08-03	private property	peri-urban	CDC + CO2	3	1	3	in	yes	yes	yes	no	no	no	no	yes	rabbit	negative	0	0	0	0	0	0	0	0	0	0	0
41	Hungary	Écs2	2017	2017-08-03	private property	peri-urban	CDC + CO2	2	1	2	both	yes	yes	no	no	no	yes	no	no	no	negative	0	0	0	0	0	0	0	0	0	0	0
42	Hungary	Pannonhalma	2017	2017-08-03	private property	peri-urban	CDC + CO2	2	1	2	both	yes	yes	no	no	yes	no	no	no	goat	negative	0	0	0	0	0	0	0	0	0	0	0
43	Hungary	Nyúl1	2017	2017-08-03	private property	peri-urban	CDC + CO2	3	1	3	both	yes	yes	no	no	no	no	no	no	no	negative	0	0	0	0	0	0	0	0	0	0	0
44	Hungary	Nyúl2	2017	2017-08-03	private property	peri-urban	CDC + CO2	3	1	3	out	yes	no	no	no	no	no	yes	no	no	negative	0	0	0	0	0	0	0	0	0	0	0
45	Hungary	Bana	2017	2017-08-04	private property	peri-urban	CDC + CO2	2	1	2	out	yes	no	yes	no	no	no	yes	no	no	negative	0	0	0	0	0	0	0	0	0	0	0
46	Hungary	Nagyigmánd	2017	2017-08-04	private property	peri-urban	CDC + CO2	3	1	3	both	yes	yes	yes	no	yes	yes	no	no	no	negative	0	0	0	0	0	0	0	0	0	0	0
47	Hungary	Ács1	2017	2017-08-04	private property	peri-urban	CDC + CO2	2	1	2	out	yes	no	no	no	yes	no	no	no	no	negative	0	0	0	0	0	0	0	0	0	0	0
48	Hungary	Ács2	2017	2017-08-04	private property	peri-urban	CDC	2	1	2	both	yes	yes	yes	no	yes	no	no	yes	no	negative	0	0	0	0	0	0	0	0	0	0	0
49	Hungary	Naszály1	2017	2017-08-04	private property	peri-urban	CDC + CO2	3	1	3	both	yes	yes	no	no	no	no	no	no	no	negative	0	0	0	0	0	0	0	0	0	0	0
50	Hungary	Tata	2017	2017-08-05	private property	peri-urban	CDC + CO2	3	1	3	both	yes	no	yes	yes	no	yes	yes	yes	no	negative	0	0	0	0	0	0	0	0	0	0	0
51	Hungary	Kócs	2017	2017-08-05	private property	peri-urban	CDC	3	1	3	in	yes	no	yes	yes	no	yes	yes	yes	no	negative	0	0	0	0	0	0	0	0	0	0	0
52	Hungary	Vértesszölös	2017	2017-08-05	private property	peri-urban	CDC + CO2	2	1	2	out	yes	yes	yes	no	no	yes	no	no	goat	negative	0	0	0	0	0	0	0	0	0	0	0
53	Hungary	Csákányospuszta	2017	2017-08-05	private property	peri-urban	CDC + CO2	3	1	3	both	yes	no	yes	no	no	yes	no	no	goat	negative	0	0	0	0	0	0	0	0	0	0	0
54	Hungary	Tardos	2017	2017-08-07	private property	peri-urban	CDC + CO2	2	1	2	both	yes	no	no	no	no	yes	no	yes	goat	negative	0	0	0	0	0	0	0	0	0	0	0
55	Hungary	Tarján1	2017	2017-08-07	private property	peri-urban	CDC	2	1	2	both	yes	yes	no	yes	yes	no	no	no	no	negative	0	0	0	0	0	0	0	0	0	0	0
56	Hungary	Tarján2	2017	2017-08-07	private property	peri-urban	CDC + CO2	1	1	1	in	yes	no	yes	yes	no	no	no	yes	no	negative	0	0	0	0	0	0	0	0	0	0	0
57	Hungary	Tarján3	2017	2017-08-07	private property	peri-urban	CDC + CO2	2	1	2	in	yes	yes	no	no	no	no	no	yes	no	negative	0	0	0	0	0	0	0	0	0	0	0
58	Hungary	Bajna	2017	2017-08-07	private property	peri-urban	CDC + CO2	3	1	3	in	yes	yes	yes	no	no	no	no	yes	rabbit	negative	0	0	0	0	0	0	0	0	0	0	0
59	Hungary	Epöl	2017	2017-08-07	private property	peri-urban	CDC + CO2	6	1	6	both	yes	yes	yes	no	no	no	no	yes	no	positive	1	0	1	0	0	1	0	0	1	0	1
60	Hungary	Epöl2	2017	2017-08-08	private property	peri-urban	CDC + CO2	2	1	2	both	yes	yes	no	no	no	no	no	no	rabbit	negative	0	0	0	0	0	0	0	0	0	0	0
61	Hungary	Annavögly	2017	2017-08-08	private property	peri-urban	CDC + CO2	2	1	2	both	yes	yes	yes	yes	no	no	no	no	no	negative	0	0	0	0	0	0	0	0	0	0	0
62	Hungary	Csabdi	2017	2017-08-08	private property	peri-urban	CDC + CO2	5	1	5	both	yes	yes	yes	no	no	no	yes	no	no	negative	0	0	0	0	0	0	0	0	0	0	0
63	Hungary	Etyek	2017	2017-08-09	private property	peri-urban	CDC + CO2	3	1	3	out	yes	yes	yes	no	no	no	yes	yes	rabbit	negative	0	0	0	0	0	0	0	0	0	0	0
64	Hungary	Sóskút1	2017	2017-08-09	private property	peri-urban	CDC + CO2	4	1	4	both	yes	no	yes	no	no	no	no	no	rabbit, goat	negative	0	0	0	0	0	0	0	0	0	0	0
65	Hungary	Sóskút2	2017	2017-08-09	private property	peri-urban	CDC + CO2	3	1	3	both	yes	yes	yes	yes	yes	yes	yes	yes	no	negative	0	0	0	0	0	0	0	0	0	0	0
